# Supplementary material for: Biocompatible Silver Nanoparticles: Study of the Chemical and Molecular Structure, and the Ability to Interact with Cadmium and Arsenic in Water and Biological Properties
Source: Nanomaterials (Basel). 2021 Sep 28;11(10):2540. doi: 10.3390/nano11102540 (PMC8541502; doi:10.3390/nano11102540)
Supplement: Supplementary file 1 [file nanomaterials-11-02540-s001.zip]

Archive with 1 entries (1 files):
- nanomaterials-1390813-supplementary.pdf
